# Supplementary material for: Benchmarking spatial transcriptomics technologies with the multi-sample SpatialBenchVisium dataset
Source: Genome Biol. 2025 Mar 28;26:77. doi: 10.1186/s13059-025-03543-4 (PMC11954323; doi:10.1186/s13059-025-03543-4)
Supplement: Supplementary file 1 — Additional file 1: Table S1, Table S2, and Table S3. [file 13059_2025_3543_MOESM1_ESM.xlsx]

## Sheet: Table S1
Sequencing date	Sample type	KO		CTL		WT									Sex	Spatial protocol
2022-12-05	OCT manual	167	168	173	174										M	Poly-A-based
2022-12-05	OCT manual					544	545*				708	709			F	Poly-A-based
2023-03-09	OCT CA											709		713	F	Probe-based
2022-08-05	FFPE manual							460	462	463					F	Probe-based
2023-01-11	FFPE manual										708	709	710	713	F	Probe-based
2023-03-09	FFPE CA											709		713	F	Probe-based
2022-11-21	10X single-cell										708	709		713	F	NA

## Sheet: Table S2
Sample ID	Sample type	RIN	DV200	Sequencing saturation	Bleeding rate	UMI (n)	UMI under tissue (n)	UMI removed (n)	UMI removed (p)	Median UMI count per spot under tissue (n)	Spots under tissue (n)	Spots under tissue (p)	Spots under tissue removed (n)	Spots under tissue removed (p)	Spots under tissue remaining (p)
167	OCT manual	9		0.77	0.41	22185170	17150758	6049715	0.27	6423	2244	0.45	157	0.07	0.93
168	OCT manual	9.6		0.74	0.43	32584312	27868192	10659225	0.33	10084	2528	0.51	565	0.22	0.78
173	OCT manual	10		0.7	0.44	27908663	22230187	8581870	0.31	8746	2213	0.44	261	0.12	0.88
174	OCT manual	9.7		0.72	0.43	37333606	32175421	11840769	0.32	10491	2708	0.54	466	0.17	0.83
544	OCT manual	10		0.77	0.45	43776345	37876110	14680141	0.34	9773	3224	0.65	524	0.16	0.84
545	OCT manual	10		0.7	0.49	24807223	19213033	9826229	0.4	8672	2048	0.41	393	0.19	0.81
708	OCT manual	9		0.72	0.61	18538682	11853984	10829283	0.58	4624	1877	0.38	393	0.21	0.79
709	OCT manual	8.6		0.75	0.5	26473533	20773865	10862579	0.41	8062	2222	0.45	424	0.19	0.81
709	OCT CA	8.6		0.24	0.09	98876765	97892653	3269478	0.03	31796	2553	0.52	239	0.09	0.91
713	OCT CA	8.5		0.23	0.1	92074484	90999089	2156662	0.02	28311	2498	0.5	197	0.08	0.92
460	FFPE manual		82.19	0.43	0.54	37691995	24418332	13366678	0.35	34715	592	0.12	9	0.02	0.98
462	FFPE manual		85.43	0.39	0.51	38542861	27562657	11117985	0.29	36142	637	0.13	10	0.02	0.98
463	FFPE manual		83.86	0.44	0.55	37489533	27084993	10730631	0.29	29313	833	0.17	70	0.08	0.92
708	FFPE manual		86.2	0.46	0.63	63569576	46950218	17248292	0.27	18958	2034	0.41	267	0.13	0.87
709	FFPE manual		85.14	0.4	0.44	66361852	55123330	12079037	0.18	23426	1910	0.38	87	0.05	0.95
710	FFPE manual		85.45	0.5	0.47	61183497	50875755	10762044	0.18	21558	1922	0.39	56	0.03	0.97
713	FFPE manual		85.19	0.53	0.5	61381430	48288502	13344269	0.22	22979	1640	0.33	34	0.02	0.98
709	FFPE CA		85.14	0.43	0.11	71097828	69786672	2089205	0.03	27624	2002	0.4	68	0.03	0.97
713	FFPE CA		85.19	0.79	0.13	25474425	24585379	941141	0.04	11488	1711	0.34	15	0.01	0.99

## Sheet: Table S3
Cell type/splenic region	Selected marker genes
B cell	Cd19, Cd22, Ighd, Cd5
T cell	Trac, Cd3d, Cd4, Cd3e, Cd8a
Macrophage	Cd274, Marco, Csf1r, Adgre1, Cd209b, Cd206, Cd80, Mac1, Cd68
Neutrophil	S100a9, S100a8, Ngp
Erythrocyte	Car2, Car1, Klf1
Plasma cell	Cd38, Cd138, Xbp1, Irf4, Prdm1, Cd27, Cd319, Mum1
Germinal centre	Cxcr4, Cd83, Bcl6, Rgs13, Aicda
Marginal zone	Marco, Lyz2, Ighd, Igfbp7, Igfbp3, Ly6d
Red pulp	Ifitm3, C1qc, Hmox1, Hba-a1, Klf1
White pulp	Ighd, Cd19, Trac, Trbc2
